# Supplementary material for: Considering the Value of 3D Cultures for Enhancing the Understanding of Adhesion, Proliferation, and Osteogenesis on Titanium Dental Implants
Source: Biomolecules. 2023 Jun 28;13(7):1048. doi: 10.3390/biom13071048 (PMC10377630; doi:10.3390/biom13071048)
Supplement: Supplementary file 1 [file biomolecules-13-01048-s001.zip]

Archive with 1 entries (1 files):
- biomolecules-2407249-supplementary.pdf
